# Supplementary material for: Renal interstitial cells promote nephron regeneration by secreting prostaglandin E2
Source: eLife. 2023 Jan 16;12:e81438. doi: 10.7554/eLife.81438 (PMC9943066; doi:10.7554/eLife.81438)
Supplement: Figure 6—source data 1. [file elife-81438-fig6-data1.zip]

Archive with 1 entries (1 files):
- Figure 6-source data 1 marked.jpg
